# Supplementary material for: REV1 Loss Triggers a G2/M Cell-Cycle Arrest Through Dysregulation of Mitotic Regulators
Source: Genes (Basel). 2025 Dec 31;17(1):44. doi: 10.3390/genes17010044 (PMC12841074; doi:10.3390/genes17010044)
Supplement: Supplementary file 1 [file genes-17-00044-s001.zip]

Archive with 1 entries (1 files):
- genes-4037589-supplementary.pdf
